# Supplementary material for: The secreted protease Adamts18 links hormone action to activation of the mammary stem cell niche
Source: Nat Commun. 2020 Mar 26;11:1571. doi: 10.1038/s41467-020-15357-y (PMC7099066; doi:10.1038/s41467-020-15357-y)
Supplement: Supplementary file 2 — Supplementary Data 1 [file 41467_2020_15357_MOESM2_ESM.xlsx]

## Sheet: ADAMTS18 interactors
Supplementary Data 1. ADAMTS18 interactors
Accession Number	Gene name	Description	Molecular Weight	Adams_TS	Lac_Z	Fold	Exp. No.
Experiment 1
Q8TE60	ADAMTS18	A disintegrin and metalloproteinase with thrombospondin motifs 18	135 kDa	138.41	0.5	276.82	1
Q8IWU5	SULF2	Extracellular sulfatase Sulf-2	100 kDa	6.8774	0.5	13.7548	1
Q8WXH0	SYNE2	Nesprin-2	796 kDa	2.579	0.5	5.158	1
Q9H0A0	NAT10	N-acetyltransferase 10	116 kDa	8.5967	0.5	17.1934	1
Q92621	NUP205	Nuclear pore complex protein Nup205	228 kDa	5.158	0.5	10.316	1
Q5T4S7	UBR4	E3 ubiquitin-protein ligase UBR4	574 kDa	6.8774	0.5	13.7548	1
P04004	VTN	Vitronectin	54 kDa	6.8774	0.5	13.7548	1
O15230	LAMA5	Laminin subunit alpha-5	400 kDa	5.158	0.5	10.316	1
Q92743	HTRA1	Serine protease HTRA1	51 kDa	8.5967	0.5	17.1934	1
Q8TCS8	PNPT1	Polyribonucleotide nucleotidyltransferase 1, mitochondrial	86 kDa	4.2983	0.5	8.5966	1
A0A0C4DFP4	NGLY1	Peptide-N(4)-(N-acetyl-beta-glucosaminyl)asparagine amidase (Fragment)	72 kDa	4.2983	0.5	8.5966	1
P55060	CSE1L	Exportin-2	110 kDa	3.4387	0.5	6.8774	1
Q8N4C8	MINK1	Misshapen-like kinase 1	150 kDa	4.2983	0.5	8.5966	1
P08237	PFKM	ATP-dependent 6-phosphofructokinase, muscle type	85 kDa	4.2983	0.5	8.5966	1
E9PEM5	LRBA	Lipopolysaccharide-responsive and beige-like anchor protein	287 kDa	4.2983	0.5	8.5966	1
Q9Y2Q9	MRPS28	28S ribosomal protein S28, mitochondrial	21 kDa	3.4387	0.5	6.8774	1
P30153	PPP2R1A	Serine/threonine-protein phosphatase 2A 65 kDa regulatory subunit A alpha isoform	65 kDa	3.4387	0.5	6.8774	1
Q96A65	EXOC4	Exocyst complex component 4	111 kDa	3.4387	0.5	6.8774	1
A0A087WTA1	CNTNAP4	Contactin-associated protein-like 4	140 kDa	3.4387	0.5	6.8774	1
B1AP13	CD55	Complement decay-accelerating factor	49 kDa	4.2983	0.5	8.5966	1
Q14574-2	DSC3	Isoform 3B of Desmocollin-3	93 kDa	4.2983	0.5	8.5966	1
C9J2Y9	POLR2B	DNA-directed RNA polymerase	133 kDa	4.2983	0.5	8.5966	1
Q15008	PSMD6	26S proteasome non-ATPase regulatory subunit 6	46 kDa	3.4387	0.5	6.8774	1
Q8TDN6	BRIX1	Ribosome biogenesis protein BRX1 homolog	41 kDa	3.4387	0.5	6.8774	1
Q96EY1	DNAJA3	DnaJ homolog subfamily A member 3, mitochondrial	52 kDa	4.2983	0.5	8.5966	1
B7Z6D5	DDX27	Probable ATP-dependent RNA helicase DDX27	87 kDa	3.4387	0.5	6.8774	1
O95373	IPO7	Importin-7	120 kDa	4.2983	0.5	8.5966	1
P49257	LMAN1	Protein ERGIC-53	58 kDa	4.2983	0.5	8.5966	1
Q16795	NDUFA9	NADH dehydrogenase [ubiquinone] 1 alpha subcomplex subunit 9, mitochondrial	43 kDa	4.2983	0.5	8.5966	1
Q9BY76	ANGPTL4	Angiopoietin-related protein 4	45 kDa	5.158	0.5	10.316	1
Q9NVH1	DNAJC11	DnaJ homolog subfamily C member 11	63 kDa	5.158	0.5	10.316	1
Q9UI12	ATP6V1H	V-type proton ATPase subunit H	56 kDa	3.4387	0.5	6.8774	1
Q969Z0	TBRG4	Protein TBRG4	71 kDa	3.4387	0.5	6.8774	1
O75821	EIF3G	Eukaryotic translation initiation factor 3 subunit G	36 kDa	3.4387	0.5	6.8774	1
P12235	SLC25A4	ADP/ATP translocase 1	33 kDa	18.053	0.5	36.106	1
Q9UBM7	DHCR7	7-dehydrocholesterol reductase	54 kDa	3.4387	0.5	6.8774	1
A0A087WVM3	CYR61	Protein CYR61	42 kDa	3.4387	0.5	6.8774	1
O14828	SCAMP3	Secretory carrier-associated membrane protein 3	38 kDa	3.4387	0.5	6.8774	1
P80723	BASP1	Brain acid soluble protein 1	23 kDa	3.4387	0.5	6.8774	1
P08579	SNRPB2	U2 small nuclear ribonucleoprotein B''	25 kDa	3.4387	0.5	6.8774	1
Q16787	LAMA3	Laminin subunit alpha-3	367 kDa	19.772	1.1951	16.5442	1
Q13753	LAMC2	Laminin subunit gamma-2	131 kDa	19.772	1.1951	16.5442	1
Q14573	ITPR3	Inositol 1,4,5-trisphosphate receptor type 3	304 kDa	16.334	1.1951	13.6675	1
Q13751	LAMB3	Laminin subunit beta-3	130 kDa	28.369	2.3902	11.8689	1
B0QY89	EIF3L	Eukaryotic translation initiation factor 3 subunit L	71 kDa	11.176	1.1951	9.35152	1
Q15582	TGFBI	Transforming growth factor-beta-induced protein ig-h3	75 kDa	86.827	10.756	8.07242	1
Q9BQG0-2	MYBBP1A	Isoform 2 of Myb-binding protein 1A	149 kDa	8.5967	1.1951	7.19329	1
Q14980	NUMA1	Nuclear mitotic apparatus protein 1	238 kDa	12.035	2.3902	5.03514	1
Q9NR30	DDX21	Nucleolar RNA helicase 2	87 kDa	6.0177	1.1951	5.03531	1
P53007	SLC25A1	Tricarboxylate transport protein, mitochondrial	34 kDa	6.0177	1.1951	5.03531	1
Q9Y446	PKP3	Plakophilin-3	87 kDa	10.316	2.3902	4.31596	1
O94905	ERLIN2	Erlin-2	38 kDa	10.316	2.3902	4.31596	1
J3QRN6	MYO1D	Unconventional myosin-Id	111 kDa	5.158	1.1951	4.31596	1
A0FGR8-2	ESYT2	Isoform 2 of Extended synaptotagmin-2	99 kDa	5.158	1.1951	4.31596	1
Q8IZW8	TNS4	Tensin-4	77 kDa	5.158	1.1951	4.31596	1
P35998	PSMC2	26S protease regulatory subunit 7	49 kDa	5.158	1.1951	4.31596	1
Q3SY69	ALDH1L2	Mitochondrial 10-formyltetrahydrofolate dehydrogenase	102 kDa	5.158	1.1951	4.31596	1
Q8IXB1	DNAJC10	DnaJ homolog subfamily C member 10	91 kDa	5.158	1.1951	4.31596	1
Q9H9J2	MRPL44	39S ribosomal protein L44, mitochondrial	38 kDa	5.158	1.1951	4.31596	1
Q5JTH9	RRP12	RRP12-like protein	144 kDa	5.158	1.1951	4.31596	1
Q9NYU2	UGGT1	UDP-glucose:glycoprotein glucosyltransferase 1	177 kDa	14.614	3.5852	4.0762	1
Q9P2J5	LARS	Leucine--tRNA ligase, cytoplasmic	134 kDa	13.755	3.5852	3.83661	1
P27824-2	CANX	Isoform 2 of Calnexin	72 kDa	17.193	4.7803	3.59664	1
P62753	RPS6	40S ribosomal protein S6	29 kDa	8.5967	2.3902	3.59664	1
O00410	IPO5	Importin-5	124 kDa	4.2983	1.1951	3.5966	1
O43290	SART1	U4/U6.U5 tri-snRNP-associated protein 1	90 kDa	4.2983	1.1951	3.5966	1
Q86UY0	TXNDC5	Protein BLOC1S5-TXNDC5	40 kDa	4.2983	1.1951	3.5966	1
Q9UBX3	SLC25A10	Mitochondrial dicarboxylate carrier	31 kDa	4.2983	1.1951	3.5966	1
H0YIZ0	SHMT2	Serine hydroxymethyltransferase (Fragment)	29 kDa	4.2983	1.1951	3.5966	1
P30837	ALDH1B1	Aldehyde dehydrogenase X, mitochondrial	57 kDa	4.2983	1.1951	3.5966	1
P30101	PDIA3	Protein disulfide-isomerase A3	57 kDa	12.035	3.5852	3.35686	1
Q6ZRV2	FAM83H	Protein FAM83H	127 kDa	7.737	2.3902	3.23697	1
Q9Y4W6	AFG3L2	AFG3-like protein 2	89 kDa	7.737	2.3902	3.23697	1
A0A087WY71	AP2M1	AP-2 complex subunit mu	50 kDa	7.737	2.3902	3.23697	1
P32969	RPL9	60S ribosomal protein L9	22 kDa	7.737	2.3902	3.23697	1
P05556	ITGB1	Integrin beta-1	88 kDa	7.737	2.3902	3.23697	1
P27635	RPL10	60S ribosomal protein L10	25 kDa	7.737	2.3902	3.23697	1
A0A075B6S3	IGKV2-30	Protein IGKV2-30 (Fragment)	13 kDa	11.176	3.5852	3.11726	1
P43490	NAMPT	Nicotinamide phosphoribosyltransferase	56 kDa	11.176	3.5852	3.11726	1
Experiment 2
Q8TE60	ADAMTS18	A disintegrin and metalloproteinase with thrombospondin motifs 18	135 kDa	257.2	0.5	514.4	2
Q14315	FLNC	Filamin-C	291 kDa	9.5581	0.5	19.1162	2
Q8IWU5	SULF2	Extracellular sulfatase Sulf-2	100 kDa	8.6891	0.5	17.3782	2
O95373	IPO7	Importin-7	120 kDa	8.6891	0.5	17.3782	2
P04004	VTN	Vitronectin	54 kDa	8.6891	0.5	17.3782	2
Q86YT6	MIB1	E3 ubiquitin-protein ligase MIB1	110 kDa	8.6891	0.5	17.3782	2
O00622	CYR61	Protein CYR61	42 kDa	7.8202	0.5	15.6404	2
B7Z6D5	DDX27	Probable ATP-dependent RNA helicase DDX27	87 kDa	6.9513	0.5	13.9026	2
Q96GQ7	DDX27	Probable ATP-dependent RNA helicase DDX27	90 kDa	6.9513	0.5	13.9026	2
Q9NVV4	MTPAP	Poly(A) RNA polymerase, mitochondrial	66 kDa	6.9513	0.5	13.9026	2
Q8TDM6	DLG5	Disks large homolog 5	214 kDa	6.0824	0.5	12.1648	2
E9PC69	MARK2	Non-specific serine/threonine protein kinase	87 kDa	6.0824	0.5	12.1648	2
Q7KZI7	MARK2	Serine/threonine-protein kinase MARK2	88 kDa	6.0824	0.5	12.1648	2
Q9H7B2	RPF2	Ribosome production factor 2 homolog	36 kDa	6.0824	0.5	12.1648	2
A6NIT2	PHKA1	Phosphorylase b kinase regulatory subunit alpha, skeletal muscle isoform	133 kDa	6.0824	0.5	12.1648	2
A6NMN0	PHKA1	Phosphorylase b kinase regulatory subunit alpha, skeletal muscle isoform	139 kDa	6.0824	0.5	12.1648	2
P46020	PHKA1	Phosphorylase b kinase regulatory subunit alpha, skeletal muscle isoform	137 kDa	6.0824	0.5	12.1648	2
Q96IV0	NGLY1	Peptide-N(4)-(N-acetyl-beta-glucosaminyl)asparagine amidase	74 kDa	6.0824	0.5	12.1648	2
Q3KQU3	MAP7D1	MAP7 domain-containing protein 1	93 kDa	5.2135	0.5	10.427	2
O95573	ACSL3	Long-chain-fatty-acid--CoA ligase 3	80 kDa	5.2135	0.5	10.427	2
O43592	XPOT	Exportin-T	110 kDa	5.2135	0.5	10.427	2
P35321	SPRR1A	Cornifin-A	10 kDa	5.2135	0.5	10.427	2
Q9H845	ACAD9	Acyl-CoA dehydrogenase family member 9, mitochondrial	69 kDa	5.2135	0.5	10.427	2
Q9NZV1	CRIM1	Cysteine-rich motor neuron 1 protein	114 kDa	5.2135	0.5	10.427	2
P01023	A2M	Alpha-2-macroglobulin	163 kDa	4.3446	0.5	8.6892	2
P20930	FLG	Filaggrin	435 kDa	4.3446	0.5	8.6892	2
Q8IY81	FTSJ3	pre-rRNA processing protein FTSJ3	97 kDa	4.3446	0.5	8.6892	2
Q9NVP1	DDX18	ATP-dependent RNA helicase DDX18	75 kDa	4.3446	0.5	8.6892	2
P17812	CTPS1	CTP synthase 1	67 kDa	4.3446	0.5	8.6892	2
O95140	MFN2	Mitofusin-2	86 kDa	4.3446	0.5	8.6892	2
P01008	SERPINC1	Antithrombin-III	53 kDa	4.3446	0.5	8.6892	2
K7EMW4	NCLN	Nicalin	55 kDa	4.3446	0.5	8.6892	2
Q969V3	NCLN	Nicalin	63 kDa	4.3446	0.5	8.6892	2
Q5K4L6	SLC27A3	Long-chain fatty acid transport protein 3	79 kDa	4.3446	0.5	8.6892	2
X6R3N0	SLC27A3	Long-chain fatty acid transport protein 3	87 kDa	4.3446	0.5	8.6892	2
Q9BY76	ANGPTL4	Angiopoietin-related protein 4	45 kDa	4.3446	0.5	8.6892	2
Q9NU22	MDN1	Midasin	633 kDa	3.4757	0.5	6.9514	2
Q27J81	INF2	Inverted formin-2	136 kDa	3.4757	0.5	6.9514	2
O00232	PSMD12	26S proteasome non-ATPase regulatory subunit 12	53 kDa	3.4757	0.5	6.9514	2
Q92667	AKAP1	A-kinase anchor protein 1, mitochondrial	97 kDa	3.4757	0.5	6.9514	2
Q8N122	RPTOR	Regulatory-associated protein of mTOR	149 kDa	3.4757	0.5	6.9514	2
Q9Y3U8	RPL36	60S ribosomal protein L36	12 kDa	3.4757	0.5	6.9514	2
O43172	PRPF4	U4/U6 small nuclear ribonucleoprotein Prp4	58 kDa	3.4757	0.5	6.9514	2
O14939	PLD2	Phospholipase D2	106 kDa	3.4757	0.5	6.9514	2
Q9H2G2	SLK	STE20-like serine/threonine-protein kinase	143 kDa	3.4757	0.5	6.9514	2
O75915	ARL6IP5	PRA1 family protein 3	22 kDa	3.4757	0.5	6.9514	2
E9PNR2	RIN1	Ras and Rab interactor 1	67 kDa	3.4757	0.5	6.9514	2
Q13671	RIN1	Ras and Rab interactor 1	84 kDa	3.4757	0.5	6.9514	2
E9PK59	SCYL1	N-terminal kinase-like protein	86 kDa	3.4757	0.5	6.9514	2
Q5VYS8	ZCCHC6	Terminal uridylyltransferase 7	171 kDa	3.4757	0.5	6.9514	2
Q96CS3	FAF2	FAS-associated factor 2	53 kDa	3.4757	0.5	6.9514	2
Q5SRE5	NUP188	Nucleoporin NUP188 homolog	196 kDa	3.4757	0.5	6.9514	2
Q6KB66	KRT80	Keratin, type II cytoskeletal 80	51 kDa	3.4757	0.5	6.9514	2
P11055	MYH3	Myosin-3	224 kDa	3.4757	0.5	6.9514	2
A0A087WTA5	EIF2B4	Translation initiation factor eIF-2B subunit delta	57 kDa	3.4757	0.5	6.9514	2
E7ERK9	EIF2B4	Translation initiation factor eIF-2B subunit delta	60 kDa	3.4757	0.5	6.9514	2
Q9UI10	EIF2B4	Translation initiation factor eIF-2B subunit delta	58 kDa	3.4757	0.5	6.9514	2
Q14165	MLEC	Malectin	32 kDa	3.4757	0.5	6.9514	2
A0A0D9SEI9	SLC25A22	Mitochondrial glutamate carrier 1 (Fragment)	21 kDa	3.4757	0.5	6.9514	2
A0A0D9SFE1	SLC25A22	Mitochondrial glutamate carrier 1 (Fragment)	26 kDa	3.4757	0.5	6.9514	2
E9PJH7	SLC25A22	Mitochondrial glutamate carrier 1 (Fragment)	33 kDa	3.4757	0.5	6.9514	2
E9PS95	SLC25A22	Mitochondrial glutamate carrier 1 (Fragment)	21 kDa	3.4757	0.5	6.9514	2
K4DIA8	SLC25A22	Mitochondrial glutamate carrier 1 (Fragment)	20 kDa	3.4757	0.5	6.9514	2
K4DIB8	SLC25A22	Mitochondrial glutamate carrier 1 (Fragment)	19 kDa	3.4757	0.5	6.9514	2
Q9H936	SLC25A22	Mitochondrial glutamate carrier 1	34 kDa	3.4757	0.5	6.9514	2
Q9BT78	COPS4	COP9 signalosome complex subunit 4	46 kDa	3.4757	0.5	6.9514	2
O14880	MGST3	Microsomal glutathione S-transferase 3	16 kDa	3.4757	0.5	6.9514	2
Q5VV89	MGST3	Microsomal glutathione S-transferase 3	18 kDa	3.4757	0.5	6.9514	2
Q6NUM9	RETSAT	All-trans-retinol 13,14-reductase	67 kDa	3.4757	0.5	6.9514	2
Q7L2H7	EIF3M	Eukaryotic translation initiation factor 3 subunit M	42 kDa	3.4757	0.5	6.9514	2
P35625	TIMP3	Metalloproteinase inhibitor 3	24 kDa	2.6067	0.5	5.2134	2
H3BLV0	CD55	Complement decay-accelerating factor (Fragment)	36 kDa	8.6891	1.1777	7.4	2
Q9UBM7	DHCR7	7-dehydrocholesterol reductase	54 kDa	6.9513	1.1777	5.9	2
G3V529	DDX24	ATP-dependent RNA helicase DDX24	91 kDa	6.9513	1.1777	5.9	2
Q9GZR7	DDX24	ATP-dependent RNA helicase DDX24	96 kDa	6.9513	1.1777	5.9	2
Q01469	FABP5	Fatty acid-binding protein, epidermal	15 kDa	6.9513	1.1777	5.9	2
Q13751	LAMB3	Laminin subunit beta-3	130 kDa	46.052	8.2437	5.6	2
Q5T5P2	KIAA1217	Sickle tail protein homolog	214 kDa	6.0824	1.1777	5.2	2
A0A087WWP4	RBM15	Putative RNA-binding protein 15	102 kDa	6.0824	1.1777	5.2	2
Q96T37	RBM15	Putative RNA-binding protein 15	107 kDa	6.0824	1.1777	5.2	2
Q96I25	RBM17	Splicing factor 45	45 kDa	6.0824	1.1777	5.2	2
A0A087WYF7	APOOL	MIC	29 kDa	6.0824	1.1777	5.2	2
P31151	S100A7	Protein S100-A7	11 kDa	6.0824	1.1777	5.2	2
P22531	SPRR2E	Small proline-rich protein 2E	8 kDa	6.0824	1.1777	5.2	2
Q13753	LAMC2	Laminin subunit gamma-2	131 kDa	49.528	10.599	4.7	2
Q9NYU2	UGGT1	UDP-glucose:glycoprotein glucosyltransferase 1	177 kDa	16.509	3.533	4.7	2
Q92621	NUP205	Nuclear pore complex protein Nup205	228 kDa	16.509	3.533	4.7	2
Q15582	TGFBI	Transforming growth factor-beta-induced protein ig-h3	75 kDa	102.53	22.376	4.6	2
P13667	PDIA4	Protein disulfide-isomerase A4	73 kDa	10.427	2.3553	4.4	2
Q9P1Y5	CAMSAP3	Calmodulin-regulated spectrin-associated protein 3	135 kDa	5.2135	1.1777	4.4	2
O15042	U2SURP	U2 snRNP-associated SURP motif-containing protein	118 kDa	5.2135	1.1777	4.4	2
Q9NUQ6	SPATS2L	SPATS2-like protein	62 kDa	5.2135	1.1777	4.4	2
Q96DI7	SNRNP40	U5 small nuclear ribonucleoprotein 40 kDa protein	39 kDa	5.2135	1.1777	4.4	2
A0A087WUS0	RPS24	40S ribosomal protein S24	15 kDa	5.2135	1.1777	4.4	2
E7ETK0	RPS24	40S ribosomal protein S24	15 kDa	5.2135	1.1777	4.4	2
P62847	RPS24	40S ribosomal protein S24	15 kDa	5.2135	1.1777	4.4	2
Q9Y2T2	AP3M1	AP-3 complex subunit mu-1	47 kDa	5.2135	1.1777	4.4	2
Q15678	PTPN14	Tyrosine-protein phosphatase non-receptor type 14	135 kDa	5.2135	1.1777	4.4	2
P82664	MRPS10	28S ribosomal protein S10, mitochondrial	23 kDa	5.2135	1.1777	4.4	2
P42356	PI4KA	Phosphatidylinositol 4-kinase alpha	237 kDa	5.2135	1.1777	4.4	2
H3BMH2	RAB11B	Ras-related protein Rab-11A (Fragment)	18 kDa	5.2135	1.1777	4.4	2
H3BSC1	RAB11B	Ras-related protein Rab-11A	22 kDa	5.2135	1.1777	4.4	2
P62491	RAB11B	Ras-related protein Rab-11A	24 kDa	5.2135	1.1777	4.4	2
Q15907	RAB11B	Ras-related protein Rab-11B	24 kDa	5.2135	1.1777	4.4	2
Q7L8L6	FASTKD5	FAST kinase domain-containing protein 5, mitochondrial	87 kDa	5.2135	1.1777	4.4	2
P78362	SRPK2	SRSF protein kinase 2	78 kDa	5.2135	1.1777	4.4	2
Q8N474	SFRP1	Secreted frizzled-related protein 1	35 kDa	5.2135	1.1777	4.4	2
H7BXY3	DHX30	Putative ATP-dependent RNA helicase DHX30	131 kDa	9.5581	2.3553	4.1	2
Q7L2E3	DHX30	Putative ATP-dependent RNA helicase DHX30	134 kDa	9.5581	2.3553	4.1	2
P00387	CYB5R3	NADH-cytochrome b5 reductase 3	34 kDa	9.5581	2.3553	4.1	2
Q14669	TRIP12	E3 ubiquitin-protein ligase TRIP12	220 kDa	8.6891	2.3553	3.7	2
H0Y4W2	TRRAP	Transformation/transcription domain-associated protein (Fragment)	406 kDa	4.3446	1.1777	3.7	2
A0A087WXM6	RPL17	60S ribosomal protein L17 (Fragment)	20 kDa	8.6891	2.3553	3.7	2
J3KRX5	RPL17	60S ribosomal protein L17 (Fragment)	20 kDa	8.6891	2.3553	3.7	2
J3QQT2	RPL17	60S ribosomal protein L17 (Fragment)	20 kDa	8.6891	2.3553	3.7	2
P18621	RPL17	60S ribosomal protein L17	21 kDa	8.6891	2.3553	3.7	2
P18621-3	RPL17	Isoform 3 of 60S ribosomal protein L17	?	8.6891	2.3553	3.7	2
A0A087WY71	AP2M1	AP-2 complex subunit mu	50 kDa	8.6891	2.3553	3.7	2
E9PFW3	AP2M1	AP-2 complex subunit mu	52 kDa	8.6891	2.3553	3.7	2
Q96CW1	AP2M1	AP-2 complex subunit mu	50 kDa	8.6891	2.3553	3.7	2
Q92896	GLG1	Golgi apparatus protein 1	135 kDa	4.3446	1.1777	3.7	2
B3KQV6	PPP2R1A	Serine/threonine-protein phosphatase 2A 65 kDa regulatory subunit A alpha isoform	46 kDa	4.3446	1.1777	3.7	2
P30153	PPP2R1A	Serine/threonine-protein phosphatase 2A 65 kDa regulatory subunit A alpha isoform	65 kDa	4.3446	1.1777	3.7	2
Q6UXN9	WDR82	WD repeat-containing protein 82	35 kDa	4.3446	1.1777	3.7	2
A0A024RAC6	TCEB3	Elongin-A	87 kDa	4.3446	1.1777	3.7	2
E7EU85	FXR1	Fragile X mental retardation syndrome-related protein 1	51 kDa	4.3446	1.1777	3.7	2
E9PFF5	FXR1	Fragile X mental retardation syndrome-related protein 1	55 kDa	4.3446	1.1777	3.7	2
P12273	PIP	Prolactin-inducible protein	17 kDa	4.3446	1.1777	3.7	2
Q9UG63	ABCF2	ATP-binding cassette sub-family F member 2	71 kDa	4.3446	1.1777	3.7	2
B4DR61	SEC61A1	Protein transport protein Sec61 subunit alpha isoform 1	53 kDa	4.3446	1.1777	3.7	2
P61619	SEC61A1	Protein transport protein Sec61 subunit alpha isoform 1	52 kDa	4.3446	1.1777	3.7	2
Q08431	MFGE8	Lactadherin	43 kDa	4.3446	1.1777	3.7	2
G3XAG1	ZNF512	Zinc finger protein 512	65 kDa	4.3446	1.1777	3.7	2
Q96ME7	ZNF512	Zinc finger protein 512	65 kDa	4.3446	1.1777	3.7	2
A0A0U1RRM6	ENAH	Protein enabled homolog	87 kDa	4.3446	1.1777	3.7	2
Q7Z3K3	POGZ	Pogo transposable element with ZNF domain	155 kDa	4.3446	1.1777	3.7	2
O95182	NDUFA7	NADH dehydrogenase [ubiquinone] 1 alpha subcomplex subunit 7	13 kDa	4.3446	1.1777	3.7	2
P27824	CANX	Calnexin	68 kDa	38.232	10.599	3.6	2
Q9H2M9	RAB3GAP2	Rab3 GTPase-activating protein non-catalytic subunit	156 kDa	7.8202	2.3553	3.3	2
Q9Y676	MRPS18B	28S ribosomal protein S18b, mitochondrial	29 kDa	7.8202	2.3553	3.3	2
P50402	EMD	Emerin	29 kDa	7.8202	2.3553	3.3	2
P19013	KRT4	Keratin, type II cytoskeletal 4	57 kDa	26.936	8.2437	3.3	2
Q5T4S7	UBR4	E3 ubiquitin-protein ligase UBR4	574 kDa	22.592	7.066	3.2	2
Q92743	HTRA1	Serine protease HTRA1	51 kDa	11.296	3.533	3.2	2
Q5JTH9	RRP12	RRP12-like protein	144 kDa	13.903	4.7107	3	2
O00567	NOP56	Nucleolar protein 56	66 kDa	13.903	4.7107	3	2
O14617	AP3D1	AP-3 complex subunit delta-1	130 kDa	6.9513	2.3553	3	2
F6QDS0	hCG_2043426	HCG2043426, isoform CRA_b	54 kDa	3.4757	1.1777	3	2
I3L0H8	hCG_2043426	ATP-dependent RNA helicase DDX19A	51 kDa	3.4757	1.1777	3	2
Q9NUU7	hCG_2043426	ATP-dependent RNA helicase DDX19A	54 kDa	3.4757	1.1777	3	2
Q92538	GBF1	Golgi-specific brefeldin A-resistance guanine nucleotide exchange factor 1	206 kDa	3.4757	1.1777	3	2
Q9NUQ8	ABCF3	ATP-binding cassette sub-family F member 3	80 kDa	3.4757	1.1777	3	2
Q2NL82	TSR1	Pre-rRNA-processing protein TSR1 homolog	92 kDa	3.4757	1.1777	3	2
K7EQJ5	RPS15	40S ribosomal protein S15	17 kDa	6.9513	2.3553	3	2
P62841	RPS15	40S ribosomal protein S15	17 kDa	6.9513	2.3553	3	2
P12830	CDH1	Cadherin-1	97 kDa	6.9513	2.3553	3	2
P18085	ARF4	ADP-ribosylation factor 4	20 kDa	6.9513	2.3553	3	2
P26373	RPL13	60S ribosomal protein L13	24 kDa	3.4757	1.1777	3	2
Q9UHB9	SRP68	Signal recognition particle subunit SRP68	71 kDa	3.4757	1.1777	3	2
Q96EL2	MRPS24	28S ribosomal protein S24, mitochondrial	19 kDa	3.4757	1.1777	3	2
P42696	RBM34	RNA-binding protein 34	49 kDa	3.4757	1.1777	3	2
P31689	DNAJA1	DnaJ homolog subfamily A member 1	45 kDa	3.4757	1.1777	3	2
Q10471	GALNT2	Polypeptide N-acetylgalactosaminyltransferase 2	65 kDa	3.4757	1.1777	3	2
P11310	ACADM	Medium-chain specific acyl-CoA dehydrogenase, mitochondrial	47 kDa	3.4757	1.1777	3	2
Q5T4U5	ACADM	Acyl-Coenzyme A dehydrogenase, C-4 to C-12 straight chain, isoform CRA_a	50 kDa	3.4757	1.1777	3	2
Q7Z417	NUFIP2	Nuclear fragile X mental retardation-interacting protein 2	76 kDa	3.4757	1.1777	3	2
Q9H6R4	NOL6	Nucleolar protein 6	128 kDa	3.4757	1.1777	3	2
Q16795	NDUFA9	NADH dehydrogenase [ubiquinone] 1 alpha subcomplex subunit 9, mitochondrial	42 kDa	3.4757	1.1777	3	2
Q96EY1	DNAJA3	DnaJ homolog subfamily A member 3, mitochondrial	52 kDa	3.4757	1.1777	3	2
Q99567	NUP88	Nuclear pore complex protein Nup88	84 kDa	3.4757	1.1777	3	2
Q9BXK5	BCL2L13	Bcl-2-like protein 13	53 kDa	3.4757	1.1777	3	2
O15143	ARPC1B	Actin-related protein 2/3 complex subunit 1B	41 kDa	3.4757	1.1777	3	2
O95816	BAG2	BAG family molecular chaperone regulator 2	24 kDa	3.4757	1.1777	3	2
B1ALA9	PRPS1	Ribose-phosphate pyrophosphokinase 1	24 kDa	3.4757	1.1777	3	2
P60891	PRPS1	Ribose-phosphate pyrophosphokinase 1	35 kDa	3.4757	1.1777	3	2
Q02487	DSC2	Desmocollin-2	100 kDa	3.4757	1.1777	3	2
P51148	RAB5C	Ras-related protein Rab-5C	23 kDa	3.4757	1.1777	3	2
Q16787	LAMA3	Laminin subunit alpha-3	367 kDa	29.543	10.599	2.8	2
A3KMH1	VWA8	von Willebrand factor A domain-containing protein 8	215 kDa	13.034	4.7107	2.8	2
Q8IZW8	TNS4	Tensin-4	77 kDa	13.034	5.8883	2.2	2
Experiment 3
Q8TE60	ADAMTS18	A disintegrin and metalloproteinase with thrombospondin motifs 18	135 kDa	115	0.5	230	3
Q8IWU5	SULF2	Extracellular sulfatase Sulf-2	100 kDa	8	0.5	16	3
A1L020	MEX3A	RNA-binding protein MEX3A	54 kDa	4	0.5	8	3
B1AP13	CD55	Complement decay-accelerating factor	49 kDa	4	0.5	8	3
Q8TDM6	DLG5	Disks large homolog 5	214 kDa	2	0.5	4	3
G3XAI2	LAMB1	Laminin subunit beta-1	200 kDa	2	0.5	4	3
P13667	PDIA4	Protein disulfide-isomerase A4	73 kDa	3	0.5	6	3
Q9NXF1	TEX10	Testis-expressed protein 10	106 kDa	2	0.5	4	3
V9GYM8	ARHGEF2	Rho guanine nucleotide exchange factor 2	116 kDa	2	0.5	4	3
P04004	VTN	Vitronectin	54 kDa	3	0.5	6	3
O00622	CYR61	Protein CYR61	42 kDa	3	0.5	6	3
O95816	BAG2	BAG family molecular chaperone regulator 2	24 kDa	3	0.5	6	3
O75915	ARL6IP5	PRA1 family protein 3	22 kDa	3	0.5	6	3
Q9UBV2	SEL1L	Protein sel-1 homolog 1	89 kDa	2	0.5	4	3
Q9BXP5	SRRT	Serrate RNA effector molecule homolog	101 kDa	2	0.5	4	3
O95433	AHSA1	Activator of 90 kDa heat shock protein ATPase homolog 1	38 kDa	3	0.5	6	3
P42696	RBM34	RNA-binding protein 34	49 kDa	2	0.5	4	3
O14949	UQCRQ	Cytochrome b-c1 complex subunit 8	10 kDa	2	0.5	4	3
Q9NY12	GAR1	H/ACA ribonucleoprotein complex subunit 1	22 kDa	2	0.5	4	3
Q9NZV1	CRIM1	Cysteine-rich motor neuron 1 protein	114 kDa	2	0.5	4	3
Q13751	LAMB3	Laminin subunit beta-3	130 kDa	40	5	8	3
P06703	S100A6	Protein S100-A6	10 kDa	5	1	5	3
P49207	RPL34	60S ribosomal protein L34	13 kDa	9	2	4.5	3
Q969Q0	RPL36AL	60S ribosomal protein L36a-like	12 kDa	17	4	4.2	3
O75477	ERLIN1	Erlin-1	39 kDa	12	3	4	3
Q5SSJ5	HP1BP3	Heterochromatin protein 1-binding protein 3	61 kDa	8	2	4	3
Q86U42	PABPN1	Polyadenylate-binding protein 2	33 kDa	4	1	4	3
P62753	RPS6	40S ribosomal protein S6	29 kDa	16	5	3.2	3
Q13753	LAMC2	Laminin subunit gamma-2	131 kDa	30	10	3	3
P62081	RPS7	40S ribosomal protein S7	22 kDa	3	1	3	3
Q92621	NUP205	Nuclear pore complex protein Nup205	228 kDa	3	1	3	3
Q12797	ASPH	Aspartyl/asparaginyl beta-hydroxylase	86 kDa	3	1	3	3
Q5JTH9	RRP12	RRP12-like protein	144 kDa	3	1	3	3
C9J7E5	TNPO3	Transportin-3	108 kDa	3	1	3	3
P17858	PFKL	ATP-dependent 6-phosphofructokinase, liver type	85 kDa	8	3	2.7	3
Q15582	TGFBI	Transforming growth factor-beta-induced protein ig-h3	75 kDa	61	23	2.7	3
Q9UBM7	DHCR7	7-dehydrocholesterol reductase	54 kDa	5	2	2.5	3
O60884	DNAJA2	DnaJ homolog subfamily A member 2	46 kDa	5	2	2.5	3
P62899	RPL31	60S ribosomal protein L31	14 kDa	5	2	2.5	3
B1AH87	TSPO	Putative peripheral benzodiazepine receptor-related protein (Fragment)	12 kDa	5	2	2.5	3
P62857	RPS28	40S ribosomal protein S28	8 kDa	5	2	2.5	3
P12236	SLC25A6	ADP/ATP translocase 3	33 kDa	42	17	2.5	3
P62269	RPS18	40S ribosomal protein S18	18 kDa	21	9	2.3	3
P47914	RPL29	60S ribosomal protein L29	18 kDa	7	3	2.3	3
P31949	S100A11	Protein S100-A11	12 kDa	7	3	2.3	3
P42677	RPS27	40S ribosomal protein S27	9 kDa	7	3	2.3	3
P05141	SLC25A5	ADP/ATP translocase 2	33 kDa	46	20	2.3	3
P61313	RPL15	60S ribosomal protein L15	24 kDa	13	6	2.2	3
P27824	CANX	Calnexin	68 kDa	19	9	2.1	3
P62701	RPS4X	40S ribosomal protein S4, X isoform	30 kDa	16	8	2	3
P50995	ANXA11	Annexin A11	54 kDa	6	3	2	3
P62263	RPS14	40S ribosomal protein S14	16 kDa	8	4	2	3
Q9NWB6	ARGLU1	Arginine and glutamate-rich protein 1	33 kDa	2	1	2	3
E5KLJ5	OPA1	Dynamin-like 120 kDa protein, mitochondrial	118 kDa	2	1	2	3
B7Z6D5	DDX27	Probable ATP-dependent RNA helicase DDX27	87 kDa	2	1	2	3
I3L0E3	hCG_1984214	HCG1984214, isoform CRA_a	26 kDa	4	2	2	3
Q08J23	NSUN2	tRNA (cytosine(34)-C(5))-methyltransferase	86 kDa	2	1	2	3
Q9UBS4	DNAJB11	DnaJ homolog subfamily B member 11	41 kDa	2	1	2	3
O14936	CASK	Peripheral plasma membrane protein CASK	105 kDa	2	1	2	3
Q15050	RRS1	Ribosome biogenesis regulatory protein homolog	41 kDa	2	1	2	3
Q8N163	CCAR2	Cell cycle and apoptosis regulator protein 2	103 kDa	2	1	2	3
J3KN16	KIAA0368	KIAA0368	224 kDa	2	1	2	3
P01876	IGHA1	Immunoglobulin heavy constant alpha 1	38 kDa	2	1	2	3
O15269	SPTLC1	Serine palmitoyltransferase 1	53 kDa	2	1	2	3
